# Supplementary material for: Genetic Relationships of 118 Castanea Specific Germplasms and Construction of Their Molecular ID Based on Morphological Characteristics and SSR Markers
Source: Plants (Basel). 2023 Mar 24;12(7):1438. doi: 10.3390/plants12071438 (PMC10096943; doi:10.3390/plants12071438)
Supplement: Supplementary file 1 [file plants-12-01438-s001.zip]

Archive with 4 entries (4 files):
- Supplementary Table/Supplementary Table S1.xlsx
- Supplementary Table/Supplementary Table S2.docx
- Supplementary Table/Supplementary Table S3.docx
- Supplementary Table/Supplementary Table S4.docx
