# Supplementary material for: Genetic Relationships of 118 Castanea Specific Germplasms and Construction of Their Molecular ID Based on Morphological Characteristics and SSR Markers
Source: Plants (Basel). 2023 Mar 24;12(7):1438. doi: 10.3390/plants12071438 (PMC10096943; doi:10.3390/plants12071438)
Supplement: Supplementary file 1 [file plants-12-01438-s001.zip › Supplementary Table/Supplementary Table S1.xlsx]

## Sheet: Sheet1
Average of phenotypic data for 118 materials
Code	Name of cultivar	Cone						Nut						Kernel
		Single cone weight (g)	Cone diameter (mm)	Cone length (mm)	Cone thickness (mm)	Spine length (mm)	Cone shell thickness (mm)	Single nut weight (g)	Nut diameter (mm)	Nut length (mm)	Nut thickness (mm)	Fruit shape index	Stigma length (mm)	Single kernel weight (g)	Kernel diameter (mm)	Kernel length (mm)	Kernel thickness (mm)
1	Qing Zha	33.8786	69.1733	55.8967	51.34	10.3233	1.32333	7.8646	29.0067	24.11	18.0567	0.831188	9.81667	5.98643	27.13	21.21	16.3267
2	Shu He No.1	44	50	36.6667	39.6667	12.3	2.03667	6	25.6667	15.3333	22	0.597403	11.4333	5.33	20.09	16.39	12.38
3	Shu He No.7	43.3185	53.1601	44.8852	42.21	9.23	1.76	7.3	21.55	17.63	18.08	0.818097	8.48	5.25	19.766	16.14	12.19
4	Shu He No.10	84.09	103.23	87.16	81.94	17.92	3.41	14.17	41.82	34.22	35.09	0.818269	16.47	10.18	38.39	31.32	23.67
5	Da Di Qing	83.7098	94.114	75.02	79.366	17.84	3.39	13.126	34.29	27.714	21.496	0.808224	14.656	9.94548	32.202	25.02	19.688
6	Da Hong Pao	94.8895	89.4855	72.8913	75.2982	14.4183	2.71	13.1314	33.8033	28.7917	20.7882	0.85174	13.7405	9.80098	31.7587	25.6475	18.4752
7	Da Gong Shu No.4	114.05	140.02	118.23	111.14	24.31	4.62	19.22	56.73	46.42	47.59	0.818262	22.33	13.81	52.07	42.49	32.1
8	You Zao No.1	36.5	65.8	56.7	58.6	12.5	2.3	8.5	29.6	25.8	18.9	0.871622	10.4	6.9	27.6	23.8	17.5
9	Zao Li Zi	24.5109	63.0067	54.2033	56.4967	12.3633	1.66667	4.5314	24.6867	20.5967	14.5533	0.834324	8.68	3.30237	22.7433	16.95	13.7367
10	Jiu Jia Zhong	81.282	92.51	77.336	73.69	14.04	3.4	15.5724	36.224	29.736	23.058	0.820892	14.03	11.7656	34.666	26.582	20.518
11	Jiao Zha	66.5687	88.732	74.35	76.448	16.77	3.68	8.37178	29.808	26.028	18.356	0.873188	14.744	5.77924	27.21	22.15	15.854
12	Jian Ding You Li	49.9993	65.061	53.9493	54.262	11.457	2.16233	7.48743	30.0533	21.2833	22.0677	0.708185	9.34067	4.63102	23.86	20.208	15.004
13	Dong Wang Ming Li	79.2734	94.4067	74.1067	75.7067	15.32	2.48333	12.2555	33.6	28.53	20.8733	0.849107	12.1333	10.839	32.4433	26.2533	19.5233
14	Hong Li	40.0725	68.22	52.582	55.28	12.104	2.312	6.89918	25.64	23.79	17.524	0.927847	10.05	5.48266	24.152	21.77	16.308
15	Xiao Luan Shi	45.7553	72.564	61.838	58.284	13.44	2.374	10.5956	31.606	26.934	21.28	0.85218	10.434	8.13764	29.854	23.422	19.012
16	Huang Qian Zhong Wan	62.0149	77.432	155.01	64.536	13.258	2.546	11.6393	31.052	28.026	22.37	0.902551	10.654	9.2494	29.118	25.154	19.854
17	Lian Hua Li	71.2353	80.686	66.144	65.108	11.6667	1.85	10.2758	31.36	25.416	20.762	0.810459	9.1	9.46458	30.488	22.774	20.106
18	Yue You No.8	50.898	65.889	53.09	53.054	10.322	2.06	8.58	25.32	20.72	21.24	0.818325	9.97	6.17	23.24	18.96	14.33
19	Mi Feng Qiu	38.2082	70.728	58.622	58.012	13.408	1.896	6.5166	26.808	24.504	16.53	0.914056	21.378	5.49242	24.56	21.548	15.708
20	Wang Zi Tou No.7	30.6738	68.224	57.914	57.118	12.918	2.33	7.59718	27.62	24.34	18.054	0.881245	11.286	7.06852	27.552	23.006	17.578
21	Gao Yuan No.1	24.6497	60.828	52.392	53.95	10.962	1.88	4.66154	23.96	22.306	14.538	0.930968	9.686	3.32612	22.212	19.978	12.758
22	Shi Men Zao Shuo	66.1234	84.0885	60.4315	59.9575	11.998	2.324	7.41083	28.2187	23.8313	18.4707	0.844524	10.8667	5.81497	26.317	20.5663	16.1757
23	Er Shui Zao	95	116.63	98.48	92.58	14	3.85	17	47.25	38.67	39.64	0.818413	18.6	11.51	43.37	35.39	26.74
24	Xin Zhuang No.2	56.8322	85.907	72.752	67.891	16.465	3.6	5.57678	25.306	22.488	16.206	0.888643	13.558	4.70258	24.152	19.86	15.826
25	Wei Hai Zao Shu	58.7322	71.8464	72.464	72.986	12.8433	2.16333	6.1174	25.348	22.422	17.84	0.884567	13.98	5.95862	24.34	21.412	16.28
26	Chu Shu Hong	61.8859	80.0637	64.9824	62.2914	14.425	2.94917	9.85149	30.5261	24.7502	18.7567	0.810789	12.0909	5.64647	25.647	20.575	16.158
27	Yan Hong	47.4415	69.4275	56.8333	49.909	12.67	3.21	7.12673	27.5393	23.5937	16.9663	0.856726	9.51067	5.03573	26.2557	21.1967	15.8727
28	Xiao Xue	50.6667	61	50.3333	38.6667	14.1667	3.33333	11	33.6667	19.6667	25	0.584158	10.5667	6.14	28.13	18.88	23.26
29	Duan Zha	36.5344	75.7824	66.952	58.025	15.945	2.20625	7.06928	28.194	23.862	18.24	0.84635	11.484	5.07928	26.156	19.708	15.688
30	Tai Shan Hong Li	76	66	64	52.6667	13.6667	3.3	14.3333	35.6667	28	22	0.785047	14.6667	12.45	32.67	25.77	20.08
31	Gui Hua Xiang	41.5442	70.942	58.258	59.964	11.6133	3.07667	6.97238	26.878	24.184	17.042	0.899769	9.708	4.62958	23.642	20.924	14.918
32	Yan Shan Zao Feng	53	61	55	53	15.548	1.482	7.89774	28.198	20.69	19.416	0.73374	13.042	5.9	27.2167	20.1433	18.0033
33	Yang Guang No.2	55.6	63.4	57.2	55.3	12.8	2.6	8.5	29.6	23.4	20.7	0.790541	12.5	6.8	27.5	21.7	18.4
34	Bo Ke Chi Li	74.5006	94.718	79.948	79.636	13.28	3.24	11.9615	31.902	27.328	20.814	0.856623	13.592	9.7108	28.696	25.362	19.716
35	Huang Li Pu	87	81.3333	60.3333	50	10.2	2.36667	15.3333	36	23	28	0.638889	8.93333	13.88	34.51	21.87	27.01
36	Mao Pu	117	84.3333	73	67.6667	14.5333	3.36667	19.6667	40	25	30.3333	0.625	11	17.58	37.86	23.34	28.79
37	Xin Yi You Li	54.2642	80.33	66.154	60.228	11.5	1.25	11.7606	32.53	27.294	20.084	0.839041	10.21	8.73866	30.414	24.644	18.004
38	Chui Zhi Li	54	66.3	55.98	52.62	12	3.7	9.6	28.33	23.19	23.77	0.818567	11.16	6.9	26.01	21.22	16.03
39	Nian Di Ban	65.3599	79.75	66.638	68.868	13.664	2.644	8.32968	29.682	25.084	17.5	0.845091	14.83	6.50748	28.06	22.498	16.274
40	Yue Xi No.2	62.9433	67.4183	63.5583	45.86	12.4333	2.55	10.61	31.31	25.62	26.26	0.818269	12.33	7.62	28.73	23.45	17.72
41	Wu Ke Li	78.6892	83.628	67.0033	67.9613	12.695	2.4425	9.84103	31.7447	25.8533	19.2787	0.814415	13.3553	9.05959	31.02	24.7713	18.138
42	Jie Jie Hong	81	99.44	83.97	78.94	10.7	2.1	12.5	36.89	30.19	30.95	0.818379	14.53	8.98	33.86	27.63	20.88
43	Cen Kou Da Li	43.26	53.11	44.84	42.16	9.22	1.75	7.29	21.52	17.61	18.05	0.818309	8.47	5.24	19.75	16.11	12.18
44	Liu Yue Bao	73.1494	81.0411	67.3625	61.8628	12.7725	2.3912	13.1791	33.4441	26.1892	22.5893	0.783073	10.6517	10.3193	31.518	24.948	19.889
45	Ba Yue Hong	73.0165	85.842	69.0435	67.8085	13.5085	2.0255	10.8766	32.2313	27.7065	19.2585	0.859614	13.6925	7.97206	30.068	24.3685	17.4945
46	Hua Gai	46.566	64.489	52.7	55.775	17.63	1.47	10.9741	32.202	26.416	20.324	0.820322	10.585	8.53826	30.242	23.148	18.554
47	Huang Qian Wu Hua	44.7113	58.3768	59.3313	44.5955	11.1563	1.35	9.03	31.3342	25.56	20.0508	0.815723	10.32	8.05	30.3425	22.5275	18.855
48	Su Cheng Da Li	44.51	54.64	46.13	43.37	9.49	1.8	7.5	22.14	18.11	18.57	0.817977	8.71	5.39	20.32	16.58	12.53
49	Da You Li	63.5	69.495	58.245	47.59	13.655	4.2	10	30.4933	24.38	20.1267	0.799519	9.28	8	29.2333	21.0033	18.7833
50	Gui Xuan 72-1	58.7276	74.504	62.67	58.154	10.89	1.72	8.11176	28.666	26.002	16.69	0.907068	9.86	6.18552	27.584	23.888	15.17
51	Long An No.1	42.13	51.72	43.67	41.06	8.98	1.71	7.1	20.96	17.15	17.58	0.818225	8.25	5.1	19.23	15.69	11.86
52	He Bei Zun Yu	57.56	70.67	59.67	56.09	12.27	2.33	9.7	28.63	23.43	24.02	0.818372	11.27	6.97	26.28	21.44	16.2
53	Kui Li	86.0616	90.462	74.62	74.101	16.125	2.37	12.9707	32.984	27.904	20.074	0.845986	15.248	12.0176	32.134	26.102	19.248
54	Jiu Yue Han	71.5	87.78	74.12	69.68	19	5	11.5	35	28	20	0.8	14	8.66	32.64	26.63	19.12
55	Mei Gui Hong	74.7492	90.438	70.124	72.294	13.648	3.122	10.3995	31.584	26.512	19.446	0.839412	14.09	8.10652	30.088	24.214	17.866
56	Wang Jie Gen	40.95	50.27	42.44	39.9	8.73	1.66	6.9	20.37	16.66	17.09	0.817869	8.02	4.96	18.69	15.25	11.52
57	Chen Guo You Li	62.3333	63.6667	54	47.3333	9.36667	2.03333	8.33333	31.3333	18.3333	25	0.585106	7.86667	7.53	29.81	17.41	23.82
58	Shuang He Da Hong Pao	45.2389	71.316	59.664	59.808	13.842	2.184	7.1391	26.852	25.92	16.718	0.965291	11.442	4.80806	24.92	22.262	14.528
59	Er Xin Zao	40.8398	67.77	59.6	52.89	12.408	1.892	7.33272	28.72	23.24	18.92	0.809192	11.732	6.5794	27.048	22.566	17.37
60	Shen Ci Da Ban Li	151.32	134.21	121.65	115.38	16	5.53	25.5	43	35	28	0.813953	28.86	23.18	41.09	33.79	26.14
61	Xiao Jing Tie Li	71.7195	85.764	68.096	65.674	12.238	2.452	13.8365	33.994	29.496	21.596	0.867683	11.854	10.4138	31.92	25.99	19.526
62	Zhong Chi Li	92.87	114.01	96.27	90.5	13.19	2.79	15.65	38.91	32.56	25.32	0.836803	13.69	13.61	36.78	30.15	23.82
63	Yue You No.9	51.03	62.65	52.9	49.73	10.88	2.07	8.6	25.38	20.77	21.3	0.818361	9.99	6.18	23.3	19.01	14.36
64	Te Zao	49.7097	72.956	59.226	60.314	12.552	2.102	10.0523	30.35	27.576	19.354	0.9086	13.754	7.22804	28.4	24.628	17.076
65	Wu Mao Tie Li	34.3	42.11	35.56	33.42	7.31	1.39	5.78333	27.3967	25.045	16.0867	0.914162	6.72	5.48	25.585	20.935	15.08
66	Duan Zhi Li	28.48	34.97	29.53	27.76	6.07	1.15	4.8	14.17	11.59	11.89	0.817925	5.58	3.45	13	10.61	8.02
67	Ban Li Zi	52.7909	74.5975	61.3125	60.3725	12.284	1.918	12.4372	33.52	27.226	21.182	0.812232	10.696	9.30166	31.624	24.604	19.102
68	Hong Ming Jian	37.3533	63.9767	56.2833	53.1233	16.4017	1.51	6.29	18.58	15.2	15.59	0.818084	7.31	4.52	17.05	13.91	10.51
69	Hu Bei You Li	53.94	66.22	55.92	52.57	11.5	2.19	9.09	26.83	21.95	22.51	0.818114	10.56	6.53	24.63	20.09	15.18
70	Qing Mao Ruan Zha	69.3333	72.3333	47	37	10.2333	3.03333	12	35	25.3333	25.5333	0.72381	26.7	9.56	28.95	20.375	19.84
71	CKD	47.51	55.64	44.13	45.37	8.6	2.3	7.8	24.14	19.45	18.69	0.805717	9.17	6.37	22.32	17.16	16.74
72	DL-01	73.3653	81.986	70.564	70.22	13.16	2.52	10.2838	30.644	26.972	18.96	0.880172	9.058	7.693	28.826	24.858	17.004
73	DL-02	50.9466	76.1567	61.34	57.5567	13.2333	1.67	9.5632	30.6867	26.3333	18.5467	0.858136	11.3233	6.9886	27.4033	23.3	16.23
74	DL-3	42.5052	72.9562	56.872	51.879	11.813	1.2975	6.21546	26.748	22.256	16.788	0.832062	9.416	4.68118	25.406	19.142	15.546
75	DL-04	38.2009	63.0667	48.7667	46.945	12.59	1.73	8.29815	28.4067	19.5983	20.0467	0.68992	6.58	4.0529	24.1067	18.4367	15.61
76	MJH	48.66	59.74	50.44	47.42	10.37	1.97	8.2	24.2	19.8	20.31	0.818182	9.53	5.89	22.21	18.13	13.7
77	W4	23.55	55.4417	49.9817	38.5133	12.024	1.77	5.74396	25.092	23.036	16.356	0.918062	6.736	3.95176	22.938	20.412	14.408
78	W5	20.1067	51.895	51.5717	41.365	12.994	1.92	5.5291	25.618	23.122	15.802	0.902569	9.354	4.58392	24.01	20.494	14.708
79	XHC	49.3883	79.26	68.118	65.998	15.372	2.998	8.89148	29.852	26.326	18.024	0.881884	14.41	7.0855	28.762	24.96	16.75
80	XBC	40.35	49.54	41.83	39.32	8.6	1.64	6.8	20.07	16.42	16.84	0.818137	7.9	4.89	18.42	15.03	11.36
81	YBH	50.0707	77.05	65.924	69.148	15.68	2.292	9.01332	30.214	25.372	19.258	0.839743	14.024	7.0988	28.336	23.35	17.486
82	YML	29.3521	63.66	51.47	54.5367	12.4233	1.24333	6.7875	25.1567	22.9833	18.64	0.913608	9.06333	4.55757	23.05	19.99	15.5067
83	Y46	43.91	53.91	45.52	42.79	9.36	1.78	7.4	21.84	17.87	18.32	0.818223	8.6	5.32	20.05	16.36	12.36
84	Y47	45.2389	71.316	59.664	59.808	13.842	2.184	7.1391	26.852	25.92	16.718	0.965291	11.442	4.80806	24.92	22.262	14.528
85	ZMZ	35.01	42.98	36.29	34.12	7.46	1.42	5.9	17.41	14.25	14.61	0.818495	6.86	4.24	15.98	13.04	9.85
86	ZA	37.98	46.63	39.37	37.01	8.09	1.54	6.4	18.89	15.46	15.85	0.818422	7.44	4.6	17.34	14.15	10.69
87	No.6	79.6979	93.8467	71.7167	73.6833	17.1133	3.19333	13.34	34.38	28.44	21.81	0.827225	15.0633	8.88467	30.93	25.1933	18.4
88	No.9	53.13	61.34	54.7	48.68	11.57	2.37	8.6	26.35	21.44	21.5	0.813662	9.57	6.8	24.5	19.7	16.9
89	No.15	90.6416	95.15	62.6633	77.79	7.75	3.5	17.1831	36.98	30.2	24.4967	0.816658	16.58	11.5112	33.8767	27.2333	20.2267
90	No.17	56.3118	78.2233	65.2633	59.4433	8.08333	2.82	8.72793	30.7067	25.67	18.4633	0.835975	9.38333	6.3689	28.1933	22.7367	16.8333
91	No.18	54	66.3	55.98	52.62	11.51	2.19	9.1	26.86	21.98	22.53	0.818317	10.57	6.54	24.65	20.12	15.2
92	No.101	62.31	76.49	64.59	60.72	13.28	2.53	10.5	31	25.36	26	0.818065	12.2	7.55	28.44	23.21	17.54
93	102B	93.9286	94.574	79.332	79.854	14.76	2.7	13.1632	33.34	28.466	21.77	0.853809	14.842	9.73934	31.288	24.118	19.826
94	No.105	64.68	79.41	67.05	63.03	13.79	2.62	10.9	32.17	26.32	27	0.818154	12.67	7.83	29.53	24.1	18.21
95	No.108	57.56	70.67	59.67	56.1	12.27	2.33	9.7	28.63	23.43	24.02	0.818372	11.27	6.97	26.28	21.44	16.2
96	No.203	52.81	64.84	54.75	51.47	11.27	2.14	8.9	26.27	21.49	22.04	0.818043	10.36	6.4	24.11	19.67	14.87
97	No.207	54	69.6667	53.6667	48.6667	8.23333	3.46667	8.66667	27.6667	25.3333	15	0.915663	11	7.19	25.31	23.65	14.07
98	No.213	52.22	64.11	54.13	50.09	11.13	2.12	8.8	27.68	21.25	21.79	0.767702	10.23	6.33	23.84	19.45	14.7
99	No.302	67	72	51.3333	45.3333	8.13333	1.66667	20	35.3333	26	30	0.735849	9.26667	18.15	33.96	24.75	28.37
100	No.1059	64.09	78.68	66.43	62.45	13.66	2.6	10.8	31.88	26.08	26.74	0.818068	12.55	7.76	29.26	23.87	18.04
101	No.1061	68.24	83.78	70.74	66.5	14.55	2.77	11.5	33.94	27.77	25.13	0.818209	13.36	8.27	31.15	25.42	19.21
102	No.1504	37.39	45.9	38.76	36.43	7.97	1.52	6.3	18.6	15.22	15.6	0.81828	7.32	4.53	17.07	13.93	10.52
103	8017	28.213	65.45	53.2933	50.9967	12.56	2.41667	3.82287	22.2233	19.0833	13.79	0.858707	10.78	3.29903	21.3667	18.27	13.2133
104	Liu He Hong Li	49	68	48	49.6667	9.23333	2.26667	12.3333	28.3333	26	24	0.917647	7.03333	11.1333	26.8	24.5	22.7667
105	－	11.3333	33.6667	29.3333	26.6667	8.4	1.4	5.66667	24.6667	16.3333	20	0.662162	6	4.73333	23.2	14.9667	18.6667
106	－	50.6667	65.6667	55.6667	51.6667	8.6	2.46667	7.33333	25.6667	18	23	0.701299	6.76667	6.26667	24.1667	16.3333	21.8333
107	－	47.3333	53	49.3333	46.6667	6.26667	1.66667	8	23	16.3333	21.3333	0.710145	6.73333	6.7	21.6333	15.2333	20.1667
108	－	59	52.3333	46	43	12.2	2.26667	12.6667	32.6667	18	27	0.55102	7.85	11.7333	31.7	16.8	25.5667
109	－	70.6667	69.3333	53	43.3333	9.46667	2.2	14.6667	34.6667	21.8667	27.3333	0.630769	10.2333	13.6	33	20.8	25.9667
110	Gan Yu No.1	49.6667	50.3333	43.3333	35.3333	11.6667	3.03333	8.66667	28	18.6667	21.6667	0.666667	7.16667	7.6	26.7667	17.5667	20.2333
111	－	59.3333	57.3333	48.3333	42	9.36667	1.66667	12.6667	32.6667	20.6667	25.6667	0.632653	6.03333	11.2667	31.4333	19.4667	24.4333
112	－	58.6667	61.6667	53.6667	50.3333	10	2.63333	15	34.6667	23.3333	26	0.673077	8.76667	13.8667	33.3	22.3	24.7
113	Yin Ji	91.3333	79.3333	65.6667	49.3333	11.3333	3.5	22	39	28.3333	27.3333	0.726496	5.73333	20.5667	37.3667	26.7333	25.7667
114	－	79.3333	83.6667	61	55	9.6	1.56667	33	49.6667	35.3333	36	0.711409	9.4	31.6667	48.3	33.8667	34.4667
115	－	59	65	57	49.5	18.1	0.785	23.6667	38	31	33	0.815789	7.1	22.2667	36.8333	29.5	31.8
116	－	78.6667	65.3333	53.3333	47	7.43333	1.33333	13	32.3333	22	27.6667	0.680412	7.5	12.2	31.6333	20.8333	26.4333
117	－	4	31.6667	32.3333	32.6667	9.63333	1.7	2	11	11.3333	16.3333	1.0303	2.7	1.7	9.86667	10.1	14.9667
118	－	134.667	93.3333	78.3333	54	15	6.36667	37.6667	52	31.6667	42	0.608974	6.43333	36.1667	50.6	30.5667	40.7333
	Note: ‘－’ represent the material is wild resource, does not have cultivar name.
